# Supplementary material for: The Impact of Minimal Intervention Dentistry on Patient-Reported and Observation-Based Outcomes in the Pediatric Population: A Systematic Review and Meta-Analysis
Source: Healthcare (Basel). 2023 Aug 9;11(16):2241. doi: 10.3390/healthcare11162241 (PMC10454713; doi:10.3390/healthcare11162241)
Supplement: Supplementary file 1 [file healthcare-11-02241-s001.zip]

Archive with 1 entries (1 files):
- healthcare-2522936-supplementary.pdf
